# Supplementary material for: Evaluation of Selenium Nanoparticles in Inducing Disease Resistance against Spot Blotch Disease and Promoting Growth in Wheat under Biotic Stress
Source: Plants (Basel). 2023 Feb 8;12(4):761. doi: 10.3390/plants12040761 (PMC9958785; doi:10.3390/plants12040761)
Supplement: Supplementary file 1 [file plants-12-00761-s001.zip]

Archive with 1 entries (1 files):
- plants-2025630-supplementary.pdf
